# Supplementary material for: Taking advantage of a high-throughput flow cytometer for the implementation of an ADCC assay for regulatory compliance
Source: Biotechnol Rep (Amst). 2020 Apr 19;26:e00456. doi: 10.1016/j.btre.2020.e00456 (PMC7193121; doi:10.1016/j.btre.2020.e00456)
Supplement: Supplementary file 1 [file mmc1.zip › Data Profile.xml]

<?xml version="1.0" encoding="UTF-8" standalone="no"?><data:data><datasets><author>emilio.medina@udibi.com.mx</author><type>0</type><dataset><value>1</value><reason>No data was used for the research described in the article</reason><comments/></dataset></datasets></data:data>
